# Supplementary material for: Inhibition of Soluble Epoxide Hydrolase Is Protective against the Multiomic Effects of a High Glycemic Diet on Brain Microvascular Inflammation and Cognitive Dysfunction
Source: Nutrients. 2021 Nov 1;13(11):3913. doi: 10.3390/nu13113913 (PMC8622784; doi:10.3390/nu13113913)
Supplement: Supplementary file 1 [file nutrients-13-03913-s001.zip]

Archive with 1 entries (1 files):
- nutrients-1425072-supplementary.pdf
